# Supplementary material for: Hdac6 regulates Tip60-p400 function in stem cells
Source: eLife. 2013 Dec 3;2:e01557. doi: 10.7554/eLife.01557 (PMC3843111; doi:10.7554/eLife.01557)
Supplement: Supplementary file 1. — A. ChIP-qPCR primers used. B. RT-qPCR primers used. [file elife01557s001.xlsx]

## Sheet: ChIP-qPCR Primers
Supplementary File 1A. ChIP-qPCR primers used
Gene	Forward primer	Reverse primer
Rps9	TCTAAGGCGGATTTCTCTGAGAG	CTTTAGCTCCTGGTCGAGACG
Gata4	GGCAGGAGAAACTCACAAGTCC	GGATTCATGTTCCCTCCCAAAC
Gata6	TATTCACCAGCAGCGACTAGC	AATCTTCTAAAGCGAAGGACCG
Nodal	TACGCGTATGGCATATTTGTTAC	TCTTGATTCTTGGTGGTTTGAG
Zfp37	CCAAGGTATTGGGGTATTATGG	TACATCACAAAGCCCTCATTTC
Dkk1	GGCTGGGAGCCTGAGTATAAAG	AACAGGCAAAGGTCAGGAAAAG
Speer2	CATGACCTTGCTCTGAGTCAAGT	CACCAATGTAGTGGCTAGACACTG
Cdkn1a	AATCCTGGTGATGTCCGACCTGTT	GTGACGAAGTCAAAGTTCCACCGT

## Sheet: RT-qPCR Primers
Supplementary File 1B. RT-qPCR primers used.
Gene	Forward primer	Reverse primer
Sfrp5	TGTGCTCCATCTCACACTGG	CTGGACAACGACCTCTGCAT
Splc	TTGAAGAGTCTTGGGTTGCG	TATCGCCACTTGGTTTTCCT
Nefl	AGCTAGAGGACAAGCAGAATGC	GCAAGCCACTGTAAGCAGAAC
Atp5g1	ACGGGAATTCCAGACCAGTGTCAT	AGCTACCAAACACTGTGCCAATGC
Lefty2	TGCAGTAGACTGCTCAGGACC	CATGAAGTCCCTGTGGCTTT
Jam2	GCCAAAATAGCCTCTTGGAA	ACTACTTGATCGTCGCCCTG
Gpsm2	TTCAGCAGCACTTCAGCAAC	TCCTAGTCTACGGCCAGAGG
Mal2	CGACACAAACATGACCCATC	GGAGCTTTCGTCTGTCTGGA
Zc3hdc6	TGTTCCACTGTGTGCTGGTT	GGCCTCATGTCTTTTCAGGA
Cang2	TTAGAAACCAGTCCCCTCCA	TAAAATCCGTGGAACTGCTG
Lamp2	TCTGCATAAAGGCAAGTACCC	TTAAAGGCGCAAAGCTCATC
Gstm3	AACACAGGTCTTGGGAGGAA	AAACCTGAGGGACTTCCTGG
Gata6	AGTCAAAAGCTTGCTCCGGTA	ACCTATGTAGAGGCCGTCTTGA
Nodal	TCCTTCTTCTTCAAGCCTGTTG	CCAGATCCTCTTCTTGGCTCA
Gata4	CGGTTTTCTGGGAAACTGGA	AATTGGATTTGCGGTTGCTC
Dkk1	ACTCAAATGGCTTTGGTAATATGG	ATAATCTCTTCTGAATTCTGCCCA
Snai1	CTTGTGTCTGCACGACCTGTG	AGACTCTTGGTGCTTGTGGAG
Scamp1	CCTTGAGGTCTGTGGTATTGGA	TACACCCTTAGTGACCTCAGTGTC
Akr1b8	TACTGTCACTCGAAGGGCATCT	ATCTCCTCGTCACTCAACTGGA
Sox11	ACGACCTCATGTTCGACCTGAGCT	CACCAGCGACAGGGACAGGTTC
Nestin	TGGCACACCTCAAGATGTCCCTTA	AAGGAAATGCAGCTTCAGCTTGGG
Sox17	GCCGAGCCAAAGCGG	GTCAACGCCTTCCAAGACTTG
FoxA2	CCCTACGCCAACATGAACTCG	GTTCTGCCGGTAGAAAGGGA
Brachyury	CCAAGGACAGAGAGACGGCT	AGTAGGCATGTTCCAAGGGC
Flk1	GCTTGCTCCTTCCTCATCTC	CCATCAGGAAGCCACAAAGC
Nanog	ATTCTTGCTTACAAGGGTCTGC	TTGAGAGCTTTTGTTTGGGACT
Tip60	TACAGTGTTTTGTGGTCCAGGA	TACAGTGTTTTGTGGTCCAGGA
Hdac6	GGGTCTCCAAGGAGGGAAT	CTTGCTGGTGGCCGTATTAT
